# Supplementary material for: Ecological momentary assessment of mind-wandering: meta-analysis and systematic review
Source: Sci Rep. 2023 Feb 18;13:2873. doi: 10.1038/s41598-023-29854-9 (PMC9938857; doi:10.1038/s41598-023-29854-9)
Supplement: Supplementary file 1 — Supplementary Information 1. [file 41598_2023_29854_MOESM1_ESM.zip]

Archive with 31 entries (24 files):
- opened_code-data/
- __MACOSX/._opened_code-data
- opened_code-data/1.0-ik-summarize.py
- opened_code-data/2.0-ik-metaanalysis.py
- opened_code-data/README.md
- opened_code-data/config/
- opened_code-data/dataset.csv
- opened_code-data/docker/
- opened_code-data/main.sh
- opened_code-data/report/
- opened_code-data/run-this.cmd
- opened_code-data/run-this.sh
- opened_code-data/src/
- opened_code-data/config/misc.ini
- opened_code-data/config/rcparams.ini
- opened_code-data/docker/Dockerfile
- opened_code-data/docker/docker-compose.yml
- opened_code-data/docker/requirements.txt
- opened_code-data/report/figtable-willbe-generated-here
- opened_code-data/src/const.py
- opened_code-data/src/metaanalysis/
- opened_code-data/src/summarize.py
- opened_code-data/src/tool/
- opened_code-data/src/metaanalysis/helper.py
- opened_code-data/src/metaanalysis/helper.r
- opened_code-data/src/metaanalysis/metaanalyzer.py
- opened_code-data/src/tool/dataclass.py
- opened_code-data/src/tool/dataframe.py
- opened_code-data/src/tool/figure.py
- opened_code-data/src/tool/io.py
- opened_code-data/src/tool/stat.py
