# Supplementary material for: Ecological momentary assessment of mind-wandering: meta-analysis and systematic review
Source: Sci Rep. 2023 Feb 18;13:2873. doi: 10.1038/s41598-023-29854-9 (PMC9938857; doi:10.1038/s41598-023-29854-9)
Supplement: Supplementary file 1 — Supplementary Information 1. [file 41598_2023_29854_MOESM1_ESM.zip › opened_code-data/1.0-ik-summarize.py]

# %%
import pandas as pd

from src.tool.io import load_config
from src.summarize import desc_dist, plot_dist


cfg = load_config('config/misc.ini')
dataset = pd.read_csv('dataset.csv', index_col='citekey')
dataset = dataset.convert_dtypes()

desc_dist(dataset[['duration', 'n_sampling', 'rate_ex',
                   'ex_criteria', 'n_cont_nomw', 'n_cont_mw']],
          o_path='report/table_params.md')

plot_dist(dataset[['duration', 'n_sampling', 'rate_ex',
                   'ex_criteria', 'n_cont_nomw', 'n_cont_mw']],
          o_path='report/dist_params.eps',
          n_axes=(2, 3))

phone_perc = (dataset.own_phone.mean() * 100).round(cfg.meta.n_digit)
print(f"{phone_perc}% used subjects' smartphone")
# %%
n_meanrate = (~dataset.rate_mw.isna()).sum()
n_subcolps = (dataset.rate_mw.isna() & ~dataset.g_rate_mw.isna()).sum()
n_noreport = (dataset.rate_mw.isna() & dataset.g_rate_mw.isna()).sum()
n_total = len(dataset)
print(f'N. of articles reporting mean MW rate: {n_meanrate}')
print(f'N. of articles reporting only subject-collapsed MW rate: {n_subcolps}')
print(f'N. of articles not reporting MW rate: {n_noreport}')
print(f'(Total: {n_total})')
