# Supplementary material for: Ecological momentary assessment of mind-wandering: meta-analysis and systematic review
Source: Sci Rep. 2023 Feb 18;13:2873. doi: 10.1038/s41598-023-29854-9 (PMC9938857; doi:10.1038/s41598-023-29854-9)
Supplement: Supplementary file 1 — Supplementary Information 1. [file 41598_2023_29854_MOESM1_ESM.zip › opened_code-data/2.0-ik-metaanalysis.py]

# %%
import pandas as pd

from src.tool.figure import prepare_fig
from src.metaanalysis.helper import (
    show_metamean, show_metaregress, rm_untypical_mw)

path = 'dataset.csv'
dataset = pd.read_csv(path, index_col=['citekey', 'citation']).astype(float)

dependents = dict(cols_val=['rate_answer', 'rate_mw'],
                  cols_std=['sd_answer', 'sd_mw'])

# %% [markdown]
# # Basical analysis
# Mind-Wandering Rate
show_metamean(dataset, 'rate_mw', 'sd_mw', 'low_mw', 'high_mw',
              o_path_stat='report/stat.ini',
              o_path_forest='report/forest_mw.eps')
# %%
cols_x=['diff_n_cont', 'own_phone', 'duration', 'n_sampling', 'calc_cont']
show_metaregress(dataset, ['rate_mw'], ['sd_mw'], cols_x,
                 o_path_table='report/table_metaregress_mw.csv',
                 o_path_scatter='report/metaregress_mw.eps',
                 axshape=(3, 2))
# %%
# Compliance Rate
show_metamean(dataset, 'rate_answer', 'sd_answer', 'low_answer', 'high_answer',
              o_path_stat='report/stat.ini',
              o_path_forest='report/forest_compliance.eps')
# %%
show_metaregress(dataset, ['rate_answer'], ['sd_answer'], cols_x,
                 o_path_table='report/table_metaregress_compliance.csv',
                 o_path_scatter='report/metaregress_compliance.eps',
                 axshape=(3, 2))
# %% [markdown]
# # Additional analysis

# %% [markdown]

# ## Without untypical MW researches

dataset_ = rm_untypical_mw(dataset, o_path_stat='report/stat_typmw.ini')

# %%
# Mind-Wandering Rate
show_metamean(dataset_, 'rate_mw', 'sd_mw', 'low_mw', 'high_mw',
              o_path_stat='report/stat_typmw.ini')
# %%
cols_x=['diff_n_cont', 'own_phone', 'duration', 'n_sampling', 'calc_cont']
show_metaregress(dataset_, ['rate_mw'], ['sd_mw'], cols_x,
                 o_path_table='report/table_metaregress_mw_typmw.csv',
                 o_path_scatter='report/metaregress_mw_typmw.eps',
                 axshape=(3, 2))

# %% [markdown]

# ## Without outlier

o_path_table='report/table_metaregress_wooutl.csv'
o_path_scatter='report/metaregress_mw_wooutl.eps'

fig, axes = prepare_fig(n_row=1, n_col=2)

dataset_ = dataset.loc[~(dataset.duration == dataset.duration.max()), :].copy()
results_dur, fig = show_metaregress(
    dataset_, ['rate_mw'], ['sd_mw'], ['duration'], fig=fig, axes=axes[0])

are_outl = dataset.n_sampling == dataset.n_sampling.max()
dataset_ = dataset.loc[~are_outl, :].copy()
results_n_sampling, fig = show_metaregress(
    dataset_, ['rate_mw'], ['sd_mw'], ['n_sampling'], fig=fig, axes=axes[1])
results = pd.concat([results_dur, results_n_sampling])

results.to_csv(o_path_table)
fig.savefig(o_path_scatter)

results
# %%
