# Supplementary material for: Ecological momentary assessment of mind-wandering: meta-analysis and systematic review
Source: Sci Rep. 2023 Feb 18;13:2873. doi: 10.1038/s41598-023-29854-9 (PMC9938857; doi:10.1038/s41598-023-29854-9)
Supplement: Supplementary file 1 — Supplementary Information 1. [file 41598_2023_29854_MOESM1_ESM.zip › opened_code-data/README.md]

# HOW TO

1. Prepare Docker and Docker Compose (https://www.docker.com)
2. Build the image with docker/Dockerfile
3. Run the image with docker/docker-compose.yml
4. See the output and generated files in the report directory to check the result

For Windows OS, double-click run-this.cmd.
For macOS, open the terminal and run "sh run-this.sh".
We confirmed that the code worked on Windows10 and MacOS13.0 (23rd Dec. 2022; Issaku Kawashima)
