# Supplementary material for: Ecological momentary assessment of mind-wandering: meta-analysis and systematic review
Source: Sci Rep. 2023 Feb 18;13:2873. doi: 10.1038/s41598-023-29854-9 (PMC9938857; doi:10.1038/s41598-023-29854-9)
Supplement: Supplementary file 1 — Supplementary Information 1. [file 41598_2023_29854_MOESM1_ESM.zip › opened_code-data/dataset.csv]

citekey	citation	high_answer	low_answer	high_mw	low_mw	rate_ex	n_probe_persub	diff_n_cont	duration	n_sampling	calc_cont	n_cont_nomw	n_cont_mw	mw_type	valid_n_sub	inval_n_sub	ex_criteria	own_phone	g_rate_ans	rate_answer	sd_answer	g_rate_mw	rate_mw	sd_mw
kaneWhomMindWanders2007--WMWWESWMECDL	Kane et al., 2007	80.66483299032052	74.69316700967948	32.9921693489418	27.0078306510582	1.5873015873015872	56.0	5.0	7	8.0	20.5	19.0	24.0	1	124	2		0		77.679	16.964		30.0	17.0
mcvayTrackingTrainThought2009--TTTLELESMWCEC	McVay et al., 2009	85.8836875642101	76.9743124357899	33.46475956087419	26.535240439125804	0.0	56.0	5.0	7	8.0	20.5	19.0	24.0	1	72	0	0.0	0		81.429	19.2857		30.0	15.0
songMindWanderingChinese2012--MWCDLESS	Song et al., 2012			30.961068538003886	17.83893146199611	0.0	18.0		3	6.0				2	165	0	0.0	1					24.4	43.0
ottavianiProsConsWandering2013--PCWMPS	Ottaviani et al., 2013					11.11111111111111			1					0	40	5		0
poerioMindwanderingNegativeMood2013--MNMDOTRLA	Poerio et al., 2013	95.77031979165481	81.00968020834519	46.00936441197645	28.750635588023556	16.666666666666664	84.0	4.0	7	12.0	4.935	3.0	7.0	1	20	4	0.0	0	83.829	88.39	16.84	36.14	37.38	19.69
franklinSilverLiningMind2013--SLMCIMAAPMM	Franklin et al., 2013	72.06997867638789	64.5120213236121	30.334607419299083	23.549392580700918	0.0	56.0	6.0	7	8.0	4.617	3.0	9.0	1	105	0	0.0	0	68.1	68.291	19.757	26.2	26.942	17.737
floridouEnvironmentalMentalConditions2015--EMCPEIMIESMS	Floridou et al., 2015					5.0	42.0		7	6.0				2	38	2	100.0	1	86.0			24.381
ottavianiCognitiveRigidityMirrored2015--CRMAIDLPC	Ottaviani et al., 2015					16.0	19.548	3.0	1	19.548		13.0	16.0	0	42	8		0				52.132
ottavianiCognitiveBehavioralAutonomic2015--CBACMWPCMD	Ottaviani et al., 2015					0.0		0.0	1		10.0	10.0	10.0	0	36	0		0
poerioSocialDaydreamingAdjustment2016--SDAESSALT	Poerio et al., 2016	70.18664514188606	59.25335485811394	67.19510478875688	57.24489521124312	2.0202020202020203	56.0	1.0	28	2.0	12.622	12.0	13.0	2	97	2		1	64.0	64.72	27.47	64.0	62.22	25.0
spronkenTemporalFocusTemporal2016--TFTDMVRESES	Spronken et al., 2016					21.73913043478261	42.0	6.999999999999998	7	6.0	12.113	10.406	17.406	1	162	45	50.0	1	79.814			26.9
marcusson-clavertzDaydreamingStyleModerates2016--DSMRWMMWITH	Marcusson-Clavertz et al., 2016	81.44166407709847	76.55833592290153	23.04634703604443	18.95365296395557	0.0	40.0	13.0	4	10.0	7.73	5.0	18.0	2	111	0	0.0	0		79.0	13.125		21.0	11.0
fanningPhysicalActivityMind2016--PAMWASEMA	Fanning et al., 2016					8.333333333333332	112.0	0.0	7	16.0	2.1875	2.1875	2.1875	1	33	3	25.0	1		64.0		41.11
kuehnerLabMeetsReal2017--LMRLLASTIEV	Kuehner et al., 2017	93.64090159812484	89.05709840187517	44.093867954931426	34.15213204506857	4.444444444444445	50.0	0.0	5	10.0	14.0	14.0	14.0	1	43	2		0	91.3	91.349	7.668	38.951	39.123	16.631
kaneWhomMindWanders2017--WMWWVLDS	Kane et al., 2017	71.0236567991109	66.1183432008891	34.01289782682656	29.987102173173444	0.7246376811594203	56.0	0.0	7	8.0	30.864	30.864	30.864	1	274	2		0		68.571	20.714		32.0	17.0
smithMindwanderingRatesFluctuate2018--MRFDEES	Smith et al., 2018	75.39773914871765	67.40226085128236	43.86798988076455	36.25401011923545	26.38888888888889	100.0	2.0	5	20.0	1.822	1.0	3.0	0	106	38	60.0	1		71.4	21.0		40.061	19.998
vannikov-lugassiNoTimePresent2018--NTPTTFRSDIHLPS	Vannikov-Lugassi et al., 2018	91.6122281148523	85.65977188514769	49.842511614559655	41.47148838544034	1.9801980198019802	16.0	0.0	4	4.0	20.0	20.0	20.0	1	99	2		1		88.636	15.109		45.657	21.248
seliHowPervasiveMind2018--HPMWR	Seli et al., 2018	47.235813066781674	41.42818693321833	41.333653057784204	36.13234694221579	10.0418410041841	70.0	0.0	7	10.0	4.0	4.0	4.0	1	215	24	10.0	0		44.332	21.724		38.733	19.456
mailletAgerelatedDifferencesMindwandering2018--ADMDL	Maillet et al., 2018					20.3125	84.0	0.0	7	12.0	28.0	28.0	28.0	1	51	13	94.048			35.526			35.902
millsOfftaskMindFreelymoving2018--OMFMERDDT	Mills et al., 2018	71.09907679586219	65.30092320413782	31.097195045285023	26.702804954714974	27.631578947368425	100.0	0.0	10	10.0	3.0	3.0	3.0	0	165	63	60.0	1		68.2	19.0		28.9	14.4
nakataniLongtermDynamicsMind2019--LDMWURTG	Nakatani et al., 2019	85.52690852705386	69.33309147294615	41.758597938905986	29.86140206109402	12.5	70.994	12.0	14	5.071	7.297	3.0	15.0	1	28	4	56.338	1		77.43	21.86		35.81	16.06
wardenAbsenceAgeEffects2019--AAESFTDL	Warden et al., 2019	95.24319779306157	89.11680220693844	18.632013053962577	12.967986946037426	2.127659574468085	30.0	0.0	1	30.0	4.0	4.0	4.0	1	46	1		0	92.174	92.18	10.6	15.645	15.8	9.8
ostojic-aitkensUsingEcologicalMomentary2019--UEMAEEMMW	Ostojic-Aitkens et al., 2019	93.1547930710523	90.04520692894769			1.0	42.0		7	6.0				1	99	1		1		91.6	7.893
hoFacingWanderingMind2020--FWMPOLTAASNRRFCPFS	Ho et al., 2020	78.6651269844333	70.53487301556669	49.954470434640626	41.64552956535937	0.0	35.0	0.0	7	5.0	20.0	20.0	20.0	1	77	0	0.0	1	77.18	74.6	18.2		45.8	18.6
moukhtarianWanderingMindsAttentiondeficit2020--WMAHDBPD	Moukhtarian et al., 2020					19.444444444444446	40.0		5	8.0				1	29	7	40.0	0
