# Supplementary material for: Ecological momentary assessment of mind-wandering: meta-analysis and systematic review
Source: Sci Rep. 2023 Feb 18;13:2873. doi: 10.1038/s41598-023-29854-9 (PMC9938857; doi:10.1038/s41598-023-29854-9)
Supplement: Supplementary file 1 — Supplementary Information 1. [file 41598_2023_29854_MOESM1_ESM.zip › opened_code-data/run-this.sh]

#!/bin/sh

docker build -t meta_mwema:1.1.0 -f docker/Dockerfile docker
docker-compose -f docker/docker-compose.yml run meta_mwema bash -c "cd mnt; bash main.sh"
