# Supplementary material for: Ecological momentary assessment of mind-wandering: meta-analysis and systematic review
Source: Sci Rep. 2023 Feb 18;13:2873. doi: 10.1038/s41598-023-29854-9 (PMC9938857; doi:10.1038/s41598-023-29854-9)
Supplement: Supplementary file 1 — Supplementary Information 1. [file 41598_2023_29854_MOESM1_ESM.zip › opened_code-data/config/rcparams.ini]

[color]
    main = '#000000'
    back = '#FFFFFF'
    sub = '#808080'

[size]
    figsize = [8.0, 4.0]
    fontsize = 16.
    linewidth = 1.
    capsize = 1.

[misc]
    dpi = 256.
    format = 'eps'
