# Supplementary material for: Ecological momentary assessment of mind-wandering: meta-analysis and systematic review
Source: Sci Rep. 2023 Feb 18;13:2873. doi: 10.1038/s41598-023-29854-9 (PMC9938857; doi:10.1038/s41598-023-29854-9)
Supplement: Supplementary file 1 — Supplementary Information 1. [file 41598_2023_29854_MOESM1_ESM.zip › opened_code-data/docker/Dockerfile]

FROM rocker/r-ver:4.1.0

ENV USER_ID=10000 \
    GROUP_ID=20000 \
    USER_NAME=issaku \
    GROUP_NAME=atr

ARG DEBIAN_FRONTEND=noninteractive
#
COPY requirements.txt /tmp/requirements.txt
#
RUN apt update \
#
# User / Group ID
&&  useradd -s /bin/bash -m ${USER_NAME} \
&&  export HOME=/home/${USER_NAME} \
&&  usermod -u ${USER_ID} ${USER_NAME} \
&&  groupadd -g ${GROUP_ID} ${GROUP_NAME} \
&&  usermod -g ${GROUP_NAME} ${USER_NAME} \
&&  chown -R ${USER_ID}:${GROUP_ID} /home/${USER_NAME} \
#
# Python
&&  apt install -y python3=3.8.2-0ubuntu2 python3-pip \
&&  pip3 install -U pip \
&&  pip install -r /tmp/requirements.txt \
&&  ln -s /usr/bin/python3 /usr/bin/python \
#
# R
&&  install2.r --error metafor \
#
# Graphviz
&&  apt install -y xdg-utils \
&&  apt install -y graphviz=2.42.2-3build2 \
#
# Cleaning
&&  apt autoremove -y \
&&  apt clean -y \
&&  rm /tmp/requirements.txt \
#
&&  echo '--- FIN ---'
