# Supplementary material for: Ecological momentary assessment of mind-wandering: meta-analysis and systematic review
Source: Sci Rep. 2023 Feb 18;13:2873. doi: 10.1038/s41598-023-29854-9 (PMC9938857; doi:10.1038/s41598-023-29854-9)
Supplement: Supplementary file 1 — Supplementary Information 1. [file 41598_2023_29854_MOESM1_ESM.zip › opened_code-data/docker/docker-compose.yml]

version: '3'
services:
  meta_mwema:
    image: meta_mwema:1.1.0
    volumes:
      - ../:/mnt 
    container_name: meta_mwema
    stdin_open: true
    tty: true
    user: "10000:20000"
