# Supplementary material for: Ecological momentary assessment of mind-wandering: meta-analysis and systematic review
Source: Sci Rep. 2023 Feb 18;13:2873. doi: 10.1038/s41598-023-29854-9 (PMC9938857; doi:10.1038/s41598-023-29854-9)
Supplement: Supplementary file 1 — Supplementary Information 1. [file 41598_2023_29854_MOESM1_ESM.zip › opened_code-data/docker/requirements.txt]

anyio==3.6.2
argon2-cffi==21.3.0
argon2-cffi-bindings==21.2.0
astroid==2.12.13
asttokens==2.2.1
attrs==22.1.0
Babel==2.11.0
backcall==0.2.0
beautifulsoup4==4.11.1
bleach==5.0.1
certifi==2022.9.24
cffi==1.15.1
charset-normalizer==2.1.1
cycler==0.11.0
Cython==0.29.32
dateutils==0.6.12
debugpy==1.6.4
decorator==5.1.1
defusedxml==0.7.1
dill==0.3.6
entrypoints==0.4
executing==1.2.0
fastjsonschema==2.16.2
fonttools==4.38.0
graphviz==0.19.1
idna==3.4
importlib-metadata==5.1.0
importlib-resources==5.10.0
ipykernel==6.17.1
ipython==8.7.0
ipython-genutils==0.2.0
isort==5.10.1
jedi==0.18.2
Jinja2==3.1.2
joblib==1.2.0
json5==0.9.10
jsonschema==4.17.3
jupyter-server==1.23.3
jupyter_client==7.4.8
jupyter_core==5.1.0
jupyterlab==3.2.8
jupyterlab-pygments==0.2.2
jupyterlab_server==2.16.3
kiwisolver==1.4.4
lazy-object-proxy==1.8.0
lazy_loader==0.1rc2
littleutils==0.2.2
MarkupSafe==2.1.1
matplotlib==3.5.1
matplotlib-inline==0.1.6
mccabe==0.7.0
mistune==2.0.4
mpmath==1.2.1
nbclassic==0.4.8
nbclient==0.7.2
nbconvert==7.2.6
nbformat==5.7.0
nbib==0.3.2
nest-asyncio==1.5.6
notebook_shim==0.2.2
numpy==1.23.5
outdated==0.2.2
packaging==21.3
pandas==1.4.0
pandas-flavor==0.3.0
pandocfilters==1.5.0
parso==0.8.3
patsy==0.5.3
pexpect==4.8.0
pickleshare==0.7.5
Pillow==9.3.0
pingouin==0.5.2
pkgutil_resolve_name==1.3.10
platformdirs==2.5.4
prometheus-client==0.15.0
prompt-toolkit==3.0.33
psutil==5.9.4
ptitprince==0.2.6
ptyprocess==0.7.0
pure-eval==0.2.2
pycparser==2.21
Pygments==2.13.0
PyHamcrest==2.0.4
pylint==2.15.8
PyMARE==0.0.2
pyparsing==3.0.9
PypeR==1.1.2
pyreadstat==1.1.3
pyrsistent==0.19.2
python-dateutil==2.8.2
pytz==2022.6
PyYAML==6.0
pyzmq==24.0.1
requests==2.28.1
scikit-learn==1.0.2
scipy==1.9.3
seaborn==0.11.0
Send2Trash==1.8.0
six==1.16.0
sniffio==1.3.0
soupsieve==2.3.2.post1
stack-data==0.6.2
statsmodels==0.13.5
sympy==1.9
tabulate==0.8.9
terminado==0.17.1
threadpoolctl==3.1.0
tinycss2==1.2.1
tomli==2.0.1
tomlkit==0.11.6
tornado==6.2
tqdm==4.64.1
traitlets==5.6.0
typing_extensions==4.4.0
Unidecode==1.3.2
urllib3==1.26.13
wcwidth==0.2.5
webencodings==0.5.1
websocket-client==1.4.2
wrapt==1.14.1
xarray==2022.12.0
zipp==3.11.0
