# Supplementary material for: Ecological momentary assessment of mind-wandering: meta-analysis and systematic review
Source: Sci Rep. 2023 Feb 18;13:2873. doi: 10.1038/s41598-023-29854-9 (PMC9938857; doi:10.1038/s41598-023-29854-9)
Supplement: Supplementary file 1 — Supplementary Information 1. [file 41598_2023_29854_MOESM1_ESM.zip › opened_code-data/src/const.py]

from .tool.dataclass import Abbr


ABBR = Abbr({
    'duration'      : 'N. days',
    'n_sampling'    : 'N. probes/day',
    'n_probe_persub': 'N. probes/sub.',
    'calc_cont'     : 'N. questions',
    'n_cont'        : 'N. questions',
    'n_cont_nomw'   : 'N. questions not when MW',
    'n_cont_mw'     : 'N. questions when MW',
    'mw_type'       : 'Definition of MW',
    'diff_n_cont'   : 'Difference of N. items',
    'reward'        : 'Reward',
    'char_sub'      : 'Characteristics of subjects',
    'age'           : 'Age',
    'valid_n_sub'   : 'Final N. sub.',
    'inval_n_sub'   : 'Removed N. sub.',
    'rate_ex'       : 'Sub. exclusion rate (%)',
    'ex_criteria'   : 'Thr. of compliance (%)',
    'own_phone'     : 'Own phones',
    'rate_answer'   : 'Compliance rate (%)',
    'sd_answer'     : 'SD of compliance rate (%)',
    'mean_sd_answer': 'Compliance (%)',
    'g_rate_ans'    : 'Subject-collapsed compliance rate (%)',
    'are_ans_mean'  : 'Mean compliance is reported',
    'mean_sd_mw'    : 'Mean MW (%)',
    'rate_mw'       : 'Mean MW rate (%)',
    'sd_mw'         : 'SD of mind-wandering rate (%)',
    'g_rate_mw'     : 'Subject-collapsed mind-wandering rate (%)',
    'are_mw_mean'   : 'Mean MW rate is reported',
    'scale_type'    : 'Scale',
    'misc'          : 'Note',

    'no_ema'        : 'Not EMA study',
    'no_mw'         : 'Not MW study',
    'review'        : 'Review article',
    'other'         : 'Other reason'
})
