# Supplementary material for: Ecological momentary assessment of mind-wandering: meta-analysis and systematic review
Source: Sci Rep. 2023 Feb 18;13:2873. doi: 10.1038/s41598-023-29854-9 (PMC9938857; doi:10.1038/s41598-023-29854-9)
Supplement: Supplementary file 1 — Supplementary Information 1. [file 41598_2023_29854_MOESM1_ESM.zip › opened_code-data/src/summarize.py]

import numpy as np
import pandas as pd
import matplotlib.pyplot as plt
from matplotlib.gridspec import GridSpec, GridSpecFromSubplotSpec

from .tool.io import load_config
from .tool.stat import calc_kdemode
from .tool.dataframe import save_dataframe
from .tool.figure import (
    calc_figsize, set_rcparams, plot_raincloud, plot_double_raincloud)
from .const import ABBR


def desc_dist(dataset, o_path):
    desc = dataset.describe()
    desc = desc.loc[['count', 'mean', 'std', 'min', 'max'], :].T
    desc['kdemode'] = dataset.astype(float).apply(calc_kdemode)
    desc = desc.loc[:, ['count', 'mean', 'kdemode', 'std', 'min', 'max']]
    desc = desc.astype({'count': pd.Int64Dtype()})
    desc.index = [ABBR.full(idx) for idx in desc.index]
    desc.columns = [
        'N. of articles', 'Mean', 'Mode (KDE)', 'SD', 'Min', 'Max']
    n_digit = load_config('config/misc.ini').meta.n_digit
    save_dataframe(desc, o_path, digit=n_digit)


def plot_dist(dataset, o_path, n_axes):
    """Merge right-bottom two horizontal cells and plot"""
    AXSIZERATIO = (.5, 1.)
    N_MERGE = 2

    set_rcparams()
    fig = plt.figure(figsize=calc_figsize(*n_axes, AXSIZERATIO))
    gs = GridSpec(*n_axes)
    gss = GridSpecFromSubplotSpec(*n_axes, subplot_spec=gs[:])
    axes = [fig.add_subplot(gss_) for gss_, _
            in zip(gss, range(np.prod(n_axes) - N_MERGE))]

    for ax, col in zip(axes, dataset.iloc[:, :-N_MERGE]):
        plot_raincloud(y=col, data=dataset, ax=ax)
        ax.set_xlabel(ABBR.full(ax.get_ylabel()))
        ax.set_ylabel('')

    gs_merge = GridSpecFromSubplotSpec(1, 2, subplot_spec=gs[-1, -N_MERGE:])
    ax = fig.add_subplot(gs_merge[:, :])
    plot_double_raincloud(dataset.iloc[:, -N_MERGE:], ax)
    ax.set_xticklabels(
        [ABBR.full(label.get_text()) for label in ax.get_xticklabels()])

    gs.tight_layout(fig)
    fig.savefig(o_path)
    return fig
