# Supplementary material for: Ecological momentary assessment of mind-wandering: meta-analysis and systematic review
Source: Sci Rep. 2023 Feb 18;13:2873. doi: 10.1038/s41598-023-29854-9 (PMC9938857; doi:10.1038/s41598-023-29854-9)
Supplement: Supplementary file 1 — Supplementary Information 1. [file 41598_2023_29854_MOESM1_ESM.zip › opened_code-data/src/metaanalysis/helper.py]

from itertools import product
from pathlib import Path
import numpy as np
import pandas as pd
import pingouin as pg
import matplotlib.pyplot as plt
import seaborn as sns

from ..tool.io import load_config, save_ini
from ..tool.figure import load_rcparams, prepare_fig, draw_diamond
from ..tool.stat import scale
from ..tool.dataframe import flatten_multi_index
from ..const import ABBR
from .metaanalyzer import MetaAnalyzer


def show_metamean(ds, col_val, col_std, col_low, col_high,
                  o_path_stat, o_path_forest=None):

    def plot_forest(ds, col_val, col_low, col_high, metamean):
        def add_mean_row(ds, metamean):
            to_add = pd.DataFrame([
                [np.nan] * ds.shape[1],
                [ds.n.sum(), ds.n_sampl.sum(),
                 metamean.estimate, metamean.low, metamean.high]],
                index=['', 'total'], columns=ds.columns)
            return pd.concat([ds, to_add])

        def plot_bar(ds, sizes, color, ax):
            iters = reversed(list(zip(ds.iterrows(), sizes)))
            for i, ((_, article), markersize) in enumerate(iters):
                if np.isnan(article.low):
                    ax.plot([np.nan], [article.name])
                    continue
                ax.errorbar(x=[article.val], y=[i],
                    xerr=([article.val - article.low],
                          [article.high - article.val]),
                    ms=markersize, capsize=0, fmt='s', color=color.main)

            draw_diamond(ds.val.total, 0.,
                         width=ds.high.total - ds.low.total,
                         height=DIA_HEIGHT, ax=ax,
                         face_color=color.main, edge_color=color.main)
            ax.set_yticklabels([])
            ax.spines['left'].set_visible(False)
            ax.tick_params(left=False)
            ax.set_xlabel('%')

        def desc(ds, color, ax):
            def write_text(columns, yposi, ax):
                kwargs = {'va': 'center', 'fontsize': 16}
                xposis = (0, .33, .45, .8, .9)
                for column, xposi in zip(columns, xposis):
                    ax.text(xposi, yposi, column, **kwargs)

            iters = enumerate(reversed(list(ds.iterrows())))
            for i, (_, artcl) in iters:
                _split = artcl.name.split(' ')
                first = _split[0]
                year = _split[-1] if len(_split) > 1 else ''
                n = '' if np.isnan(artcl.n) else int(artcl.n)
                n_sampl = artcl.n_sampl
                n_sampl = '' if np.isnan(n_sampl) else int(n_sampl)
                if isinstance(artcl.low, str):
                    value = artcl.val
                elif np.isnan(artcl.low):
                    value = ''
                else:
                    value = f'{artcl.val:.2f} [{artcl.low:.2f}, {artcl.high:.2f}]'
                ax.plot([0], [i])
                write_text((first, year, value, n, n_sampl), i, ax)
            columns = ('First', 'Year', 'Mean [95%CI]',
                       '$N_{sub}$', '$N_{probe}$')
            write_text(columns, i + 1, ax)
            ax.plot([0, 1], [i + .5] * 2, c=color.main)
            ax.set_xlim(0, 1)
            ax.axis('off')

        AXSIZERATIO = (1., 2.5)
        MAX_MARKERSIZE = 12.
        MIN_MARKERSIZE = 2.
        DIA_HEIGHT = .5

        color, *_ = load_rcparams()

        ds = ds.copy().reset_index().set_index('citation')
        ds['n_sampl'] = ds.valid_n_sub * ds.n_probe_persub
        ds = ds.loc[:, ['valid_n_sub', 'n_sampl', col_val, col_low, col_high]]
        ds.columns = ['n', 'n_sampl', 'val', 'low', 'high']
        ds.loc[ds.low.isna(), :] = np.nan
        ds = add_mean_row(ds, metamean)

        fig, (ax_desc, ax_bar) = prepare_fig(n_col=2, axsizeratio=AXSIZERATIO)
        sizes = np.append(scale(ds.n[:-1], MIN_MARKERSIZE, MAX_MARKERSIZE), 0.)
        plot_bar(ds, sizes, color, ax_bar)
        desc(ds, color, ax_desc)
        ax_desc.set_ylim(ax_bar.get_ylim())
        plt.tight_layout()

        return fig

    def desc_hetero(hetero, col_value):
        text = ' Heterogeneity is not suspected'
        if hetero.p < .10:
            text = ' !!! Heterogeneity is suspected'
        print(' '.join([ABBR[col_value],
                        f'(Q = {hetero.Q:.3f}, p = {hetero.p:.3f},',
                        f'I2 = {hetero.I2:.3f})', text]))

    def save_stat(meta, key, target, path, n_digit):
        def convert_to_str(coef, n_digit):
            coef_ = {key: f'{value:.{n_digit}f}'
                     for key, value in coef.items()}
            for p in ['p', '_p_', '_p~adj.~_']:
                if p in coef:
                    coef_[p] = '< .001' if coef[p] < .001 else f'= {coef[p]}'
            return coef_

        coef = getattr(meta, f'get_{target}')().copy().to_dict()
        coef_ = convert_to_str(coef, n_digit)
        coef_.update({'n': f'{meta.n}'})
        save_ini({f'{target}_' + key: coef_}, path)

    cfg = load_config('config/misc.ini').meta

    meta = MetaAnalyzer(cfg.engine, ds, 'citekey',
                        col_val, col_std, 'valid_n_sub')
    metamean = meta.calc_mean().get_mean()
    desc_hetero(meta.get_hetero(), col_val)
    if o_path_forest:
        fig = plot_forest(ds, col_val, col_low, col_high, metamean)
        fig.savefig(o_path_forest)

    save_stat(meta, col_val, 'mean', o_path_stat, cfg.n_digit)
    save_stat(meta, col_val, 'hetero', o_path_stat, cfg.n_digit)


def show_metaregress(dataset, cols_val, cols_std, cols_x,
                     o_path_table=None, o_path_scatter=None,
                     fig=None, axes=None, axshape=None):
    def eacharg(engine, dataset, col_x, col_val_std):
        col_val, col_std = col_val_std
        meta = MetaAnalyzer(engine, dataset, 'citekey',
                            col_val, col_std, 'valid_n_sub', col_x)
        coef = meta.calc_regress()
        coef.index = pd.MultiIndex.from_product([
            [ABBR.full(col_val)], [ABBR.full(col_x)], coef.index])
        coef.index.names = [None] * len(coef.index.names)
        return coef

    def add_adjusted_pvals(results, method):
        PADJ = '_p~adj.~_'
        results.insert(list(results.columns).index('_p_') + 1, PADJ, pd.NA)
        index = results.index
        results = results.swaplevel(0, 2).sort_index(level=0) 
        # ↑sort index suppresses Performance Warning
        ps_adj = pg.multicomp(results.loc['_Beta_', '_p_'], method=method)[1]
        results.loc['_Beta_', PADJ] = ps_adj
        return results.swaplevel(0, 2).sort_index(level=1).loc[index, :]

    def plot_scatter(dataset, axes, iters, results):
        MAX_MARKERSIZE = 180.
        MIN_MARKERSIZE = 12.

        color, *_ = load_rcparams()
        if isinstance(axes, plt.Axes):
            axes = np.array([axes])

        for _, (i, ax) in zip(iters, enumerate(axes.flatten())):
            col_x, (col_y, _)= iters[i] # To simplificate for header
            dataset_ = dataset.dropna(subset=[col_x, col_y])
            sizes = scale(dataset_.valid_n_sub, MIN_MARKERSIZE, MAX_MARKERSIZE)
            intercept, beta = results.values[(i * 2) : (i * 2 + 2), 0]
            sns.regplot(x=col_x, y=col_y, data=dataset_, ci=None,
                        truncate=False, ax=ax,
                        line_kws={'ls': '--', 'color': color.sub},
                        scatter_kws={'s': sizes, 'color': color.main,
                                     'edgecolors': color.back, 'alpha': None})
            xlim = np.array(ax.get_xlim())
            ax.plot(xlim, intercept + (xlim * beta), c=color.main)
            ax.set_xlabel(ABBR.full(col_x))
            ax.set_ylabel(ABBR.full(col_y))

    def save_table(results: pd.DataFrame, o_path_table: Path,
                   n_digit: int):
        results.to_csv(o_path_table)

        results_ = flatten_multi_index(results, n_pad=2)
        markdown = results_.to_markdown(floatfmt=f'.{n_digit}f')
        markdown = markdown.replace('nan', '   ')
        with o_path_table.with_suffix('.md').open('w') as f:
            f.write(markdown)
        print(markdown.replace('&emsp;', ' '))

    cfg = load_config('config/misc.ini').meta
    o_path_table = Path(o_path_table) if o_path_table else o_path_table

    iters = list(product(cols_x, zip(cols_val, cols_std)))
    results = pd.concat([eacharg(cfg.engine, dataset, *args)
                         for args in iters])

    results = add_adjusted_pvals(results, method='BH')
    if o_path_table:
        save_table(results, o_path_table, cfg.n_digit)

    if (fig is None) or (axes is None):
        n_row, n_col = axshape or (len(cols_x), len(cols_val))
        fig, axes = prepare_fig(n_row=n_row, n_col=n_col)
    plot_scatter(dataset, axes, iters, results)

    if (axshape is None) and isinstance(axes, np.ndarray):
        for ax in axes[:-1].flatten():
            ax.set_ylabel('')
        if len(axes.shape) > 1:
            for ax in axes[:, -1].flatten():
                ax.set_xlabel('')

    plt.tight_layout()
    if o_path_scatter:
        fig.savefig(o_path_scatter)

    return results, fig


def rm_untypical_mw(dataset, o_path_stat):
    CODE_UNTYPICAL_MW = 0.
    CODE_TUT = 1.0
    CODE_SITUT = 2.0

    are_to_rm = (dataset.mw_type == CODE_UNTYPICAL_MW) & ~dataset.sd_mw.isna()
    print(f'We removed {are_to_rm.sum()} articles treating untypical MW.')
    for d in dataset.index[are_to_rm]:
        print(d)

    dataset = dataset.loc[~are_to_rm & ~dataset.sd_mw.isna(), :]

    save_ini({'ns_included': {
                 'n_tut': (dataset.mw_type == CODE_TUT).sum(),
                 'n_situt': (dataset.mw_type == CODE_SITUT).sum()}},
             o_path_stat)

    return dataset
