# Supplementary material for: Ecological momentary assessment of mind-wandering: meta-analysis and systematic review
Source: Sci Rep. 2023 Feb 18;13:2873. doi: 10.1038/s41598-023-29854-9 (PMC9938857; doi:10.1038/s41598-023-29854-9)
Supplement: Supplementary file 1 — Supplementary Information 1. [file 41598_2023_29854_MOESM1_ESM.zip › opened_code-data/src/metaanalysis/metaanalyzer.py]

import numpy as np
import pandas as pd
import pyper
from pymare import estimators as ests
from pymare.core import Dataset


MEAN_IDX = ['estimate', '_se_', '_z_', '_p_', 'low', 'high']
REG_IDX = ['Intercept', '_Beta_']
REG_COL = ['Estimate', '_SE_', '_Z_', '_p_', 'low', 'high']

class EngineBase:
    def add_n_to_coef(self, coef):
        coef.loc[:, 'N'] = np.nan
        coef.loc['Intercept', 'N'] = len(self.dataset)
        return coef.astype({'N': pd.Int64Dtype()})


class RBaseEngine(EngineBase):
    def __init__(self, dataset):
        self.r = pyper.R(use_pandas='True')
        self.r.assign('dataset', dataset)
        self.r('source(file="src/metaanalysis/helper.r")')


class PythonBaseEngine(EngineBase):
    ...


class Metafor(RBaseEngine):
    def __init__(self, dataset):
        super().__init__(dataset)
        self.dataset = dataset

    def _extract_fitstat(self):
        fitstat = pd.Series(
            self.r.get('fitstats.rma(result)').flatten(),
            index=['loglikelihood', 'deviance', 'aic', 'bic', 'aicc'])
        return fitstat

    def _extract_coef(self):
        coef = self.r.get('coef(summary(result))')
        coef.columns = MEAN_IDX
        return coef

    def _calc_conf_intervals(self):
        conf_intervals = pd.DataFrame(
            self.r.get('confint(result)')['random'],
            index=['tau2', 'tau', 'I2', 'H2'],
            columns=['Estimate', 'low', 'high'])
        return conf_intervals

    def _extract_hetero(self):
        hetero = pd.Series([self.r.get('result$QE'), self.r.get('result$QEp'),
                            self.r.get('result$I2')], # <- None
                            index=['Q', 'p', 'I2'])
        ci_i2 = self._calc_conf_intervals()
        hetero['I2_low'] = ci_i2.loc['I2', 'low']
        hetero['I2_high'] = ci_i2.loc['I2', 'high']
        return hetero

    def _calc(self, formula):
        self.r(formula)
        self.fitstat = self._extract_fitstat()
        self.hetero = self._extract_hetero()
        return self._extract_coef()

    def calc_mean(self):
        formula = ' '.join(['result <- rma(yi=y, vi=sqsem, ',
                            f'data=dataset, method="DL")'])
        self.metamean = self._calc(formula).iloc[0]

    def calc_regress(self):
        formula = ' '.join(['result <- rma(yi=y, vi=sqsem, mods=~x,',
                            f'data=dataset, method="DL")'])
        coef = self._calc(formula)
        coef.index = REG_IDX
        coef.columns = REG_COL
        return self.add_n_to_coef(coef)


class Pymare(PythonBaseEngine):
    def __init__(self, dataset):
        self.dataset = dataset
        self.estimator = ests.DerSimonianLaird()

    def calc_mean(self):
        dset = Dataset(
            y=self.dataset.y, v=self.dataset.sqsem, add_intercept=True)
        interceptonly = self.estimator.fit_dataset(dset)
        summary = interceptonly.summary()
        self.hetero = pd.DataFrame(summary.get_heterogeneity_stats()).loc[0]
        self.hetero.index = ['Q', 'p', 'I2', 'H']
        coef = summary.to_df().iloc[0, 1:].astype(float)
        coef.index = MEAN_IDX
        self.metamean = coef

    def calc_regress(self):
        dset = Dataset(y='y', v='sqsem', X=['x'],
                       data=self.dataset.astype({'x': float}),
                       add_intercept=True)
        regress = self.estimator.fit_dataset(dset)
        summary = regress.summary()
        coef = summary.to_df().set_index('name')
        coef.index = REG_IDX
        coef.columns = REG_COL
        return self.add_n_to_coef(coef)


class MetaAnalyzer:
    def __init__(self, enginename, dataset, col_index, col_value,
                 col_sd, col_n_sub, col_x=None):

        def insert_v_in_dataset(dataset):
            vrc = dataset.sd ** 2
            sem = dataset.sd / np.sqrt(dataset.n)
            dataset.insert(0, 'vrc', vrc)
            dataset.insert(0, 'sem', sem)
            dataset.insert(0, 'sqsem', sem ** 2)

        cols = [col_index, col_value, col_sd, col_n_sub]
        if col_x:
            cols += [col_x]
        dataset = dataset.reset_index().loc[:, cols].dropna()
        columns = ['idx', 'y', 'sd', 'n']
        if col_x:
            columns += ['x']
        dataset.columns = columns
        insert_v_in_dataset(dataset)

        self.n = len(dataset)
        engine = eval(enginename)
        self.engine = engine(dataset)

    def calc_mean(self):
        self.engine.calc_mean()
        return self

    def get_mean(self):
        return self.engine.metamean

    def calc_regress(self):
        return self.engine.calc_regress()

    def get_hetero(self):
        return self.engine.hetero
