# Supplementary material for: Ecological momentary assessment of mind-wandering: meta-analysis and systematic review
Source: Sci Rep. 2023 Feb 18;13:2873. doi: 10.1038/s41598-023-29854-9 (PMC9938857; doi:10.1038/s41598-023-29854-9)
Supplement: Supplementary file 1 — Supplementary Information 1. [file 41598_2023_29854_MOESM1_ESM.zip › opened_code-data/src/tool/dataclass.py]

class Dict(dict):
    def __init__(self, *args, **kwargs):
        super().__init__(*args, **kwargs)
        self.__dict__ = self


class Abbr(Dict):
    def full(self, abbr):
        if hasattr(self, abbr):
            return self[abbr]
        return abbr
