# Supplementary material for: Ecological momentary assessment of mind-wandering: meta-analysis and systematic review
Source: Sci Rep. 2023 Feb 18;13:2873. doi: 10.1038/s41598-023-29854-9 (PMC9938857; doi:10.1038/s41598-023-29854-9)
Supplement: Supplementary file 1 — Supplementary Information 1. [file 41598_2023_29854_MOESM1_ESM.zip › opened_code-data/src/tool/dataframe.py]

from pathlib import Path

import numpy as np
import pandas as pd


def cast_to_float(cell):
    if cell is pd.NA:
        return np.nan 
    try:
        return float(cell)
    except ValueError:
        return np.nan


def flatten_multi_index(dataframe, pad='&emsp;', n_pad=4):
    def insert_pad_to_index(dataframe, pad, n_pad):
        if not isinstance(dataframe.index, pd.core.indexes.multi.MultiIndex):
            dataframe.index = [(pad * n_pad) + index
                                for index in dataframe.index]
            return
        newindex = []
        for row in dataframe.index:
            newindex.append(tuple((pad * n_pad) + row[i]
                                    for i, _ in enumerate(row)))
        dataframe.index = pd.MultiIndex.from_frame(pd.DataFrame(newindex))
        dataframe.index.names = [None] * len(dataframe.index.names)

    def insert_empty_row(dataframe, name):
        dataframe_ = dataframe.T
        dataframe_.insert(0, name, pd.NA)
        return dataframe_.T

    def eachindex(dataframe, index, pad, n_pad):
        dataframe = dataframe.loc[index, :]
        dataframe = flatten_multi_index(dataframe, pad, n_pad)
        insert_pad_to_index(dataframe, pad, n_pad)
        dataframe = insert_empty_row(dataframe, index)
        return dataframe

    if not isinstance(dataframe.index, pd.core.indexes.multi.MultiIndex):
        return dataframe
    dtypes = dataframe.dtypes
    dfs = [eachindex(dataframe, index, pad, n_pad)
           for index in dataframe.index.levels[0]]
    return pd.concat(dfs).applymap(cast_to_float).astype(dtypes.to_dict())


def save_dataframe(dataframe, save_path, to_print=True, digit=None):
    save_path = Path(save_path)
    floatfmt = 'g' if (digit is None) else f'.{digit}f' 
    markdown = dataframe.to_markdown(floatfmt=floatfmt)
    with save_path.open('w') as f:
        f.write(markdown)
    if to_print:
        print(markdown)
