# Supplementary material for: Ecological momentary assessment of mind-wandering: meta-analysis and systematic review
Source: Sci Rep. 2023 Feb 18;13:2873. doi: 10.1038/s41598-023-29854-9 (PMC9938857; doi:10.1038/s41598-023-29854-9)
Supplement: Supplementary file 1 — Supplementary Information 1. [file 41598_2023_29854_MOESM1_ESM.zip › opened_code-data/src/tool/figure.py]

from pathlib import Path

import numpy as np
import matplotlib.pyplot as plt
from matplotlib import patches
import seaborn as sns
import ptitprince as pt

from .io import load_config
from ..const import ABBR


DEFAULT_PATH_RCPARAMS = Path(__file__).parents[2] / 'config/rcparams.ini'


def load_rcparams(path_ini=None):
    path_ini = path_ini if path_ini else DEFAULT_PATH_RCPARAMS
    color = load_config(path_ini).color
    size = load_config(path_ini).size
    misc = load_config(path_ini).misc
    return color, size, misc


def set_rcparams(path_ini=None):
    color, size, misc = load_rcparams(path_ini)

    plt.rcParams.update(
        {'axes.spines.right': False,
         'axes.spines.top': False,
         'errorbar.capsize': size.capsize,
         'figure.dpi': misc.dpi,
         'figure.figsize': size.figsize,
         'font.size': size.fontsize,
         'savefig.format': misc.format,
         'axes.edgecolor': color.main,
         'axes.facecolor': color.back,
         'axes.labelcolor': color.main,
         'figure.edgecolor': color.main,
         'figure.facecolor': color.back,
         'ytick.color': color.main,
         'xtick.color': color.main,
         'savefig.facecolor': color.back,
         'lines.color': color.main,
         'lines.linewidth': size.linewidth,
         'text.color': color.main,
         'grid.color': color.sub})


def calc_figsize(n_row, n_col, axsizeratio):
    _, size, _ = load_rcparams()
    figsize = np.array(size.figsize)
    figsize *= (n_col, n_row)
    return figsize * axsizeratio


def prepare_fig(n_row=1, n_col=1, axsizeratio=(1., 1.)):
    set_rcparams()
    figsize = calc_figsize(n_row, n_col, axsizeratio)
    return plt.subplots(n_row, n_col, figsize=figsize)


def plot_raincloud(x=None, y=None, data=None, ax=None, hue=None,
                   cloud=True, strip=True, box=True, 
                   cloudwidth=.5, boxwidth=.1):
    color, _, _ = load_rcparams()
    if data is not None:
        data = data.copy().astype(float)

    if hue is None:
        if cloud:
            pt.half_violinplot(x=x, y=y, data=data, cut=0, linewidth=0.,
                               color=color.sub, width=cloudwidth, ax=ax)
        if strip:
            sns.stripplot(x=x, y=y, data=data, color=color.main, ax=ax)
        if box:
            sns.boxplot(x=x, y=y, data=data, **make_boxprop(), width=boxwidth,
                        ax=ax)
        return

    data['dammy'] = 'dammy'
    x = 'dammy' if x is None else x
    y = 'dammy' if y is None else y
    boxwidth = None if box else 0.

    pt.RainCloud(
        x=y, y=x, data=data, hue=hue, cut=0, dodge=True, linewidth=0.,
        orient='h', alpha=.5, width_box=.5, ax=ax) # It swap x & y
    if not box:
        ax.lines = []
        while len(ax.artists) > 0:
            ax.artists[0].remove()


def plot_double_raincloud(dataset, ax, cloudwidth=.5, boxwidth=.1):
    """dataset must be dataframe with 2 columns"""
    color, _, _ = load_rcparams()
    for _, row in dataset.copy().astype(float).iterrows():
        plt.plot([0., 1.], row, marker='o', ls=':',
                 mfc=color.main, mew=0, c=color.sub)
    plot_raincloud(data=dataset, strip=False)


def make_boxprop(fillcolor='none', linecolor=None, alpha=1.):
    color, _, _ = load_rcparams()
    linecolor = color.sub if linecolor is None else linecolor
    props = dict(
        boxprops=dict(color=linecolor, facecolor=fillcolor, alpha=alpha),
        capprops=dict(color=linecolor, alpha=alpha),
        whiskerprops=dict(color=linecolor, alpha=alpha),
        flierprops=dict(markerfacecolor=linecolor, markeredgecolor=linecolor,
                        alpha=alpha),
        medianprops=dict(color=linecolor, alpha=alpha))
    return props


def draw_line(pos, orient, ax, **kwargs):
    """
    Parameters
    ----------
    orient: 'horz' or 'vert'
    """

    vert = orient == 'vert'
    lim = ax.get_ylim() if vert else ax.get_xlim()
    func = ax.vlines if vert else ax.hlines

    func(pos, *lim, **kwargs)


def draw_diamond(x_center, y_center, width, height, ax,
                 face_color, edge_color):
    xy = [(x_center - (width / 2.), y_center),
          (x_center, y_center - (height / 2.)),
          (x_center + (width / 2.), y_center),
          (x_center, y_center + (height / 2.))]
    diamond = patches.Polygon(xy, fc=face_color, ec=edge_color)
    ax.add_patch(diamond)


def fullform_legend(ax, remove_title=True):
    for text in ax.get_legend().texts:
        text.set_text(ABBR.full(text.get_text()))
    if remove_title:
        ax.get_legend().set_title(None)
