# Supplementary material for: Ecological momentary assessment of mind-wandering: meta-analysis and systematic review
Source: Sci Rep. 2023 Feb 18;13:2873. doi: 10.1038/s41598-023-29854-9 (PMC9938857; doi:10.1038/s41598-023-29854-9)
Supplement: Supplementary file 1 — Supplementary Information 1. [file 41598_2023_29854_MOESM1_ESM.zip › opened_code-data/src/tool/io.py]

import configparser
from pathlib import Path

from .dataclass import Dict


def load_config(ini_path):
    def eachsection(parser, section):
        config = Dict(parser.items(section))
        for key in config:
            try:
                config[key] = eval(config[key])
            except:
                pass
        return config

    parser = configparser.ConfigParser()
    parser.read(ini_path)
    return Dict({section: eachsection(parser, section)
                 for section in parser.sections()})


def save_ini(data: Dict, ini_path):
    """
    data: Dict | dict
        Dictionary including dictionary.
        Key of outer dictionary turns to section name.
    """

    if isinstance(ini_path, str):
        ini_path = Path(ini_path)

    ini = configparser.ConfigParser()
    if ini_path.exists():
        ini.read(ini_path)
    for section, contents in data.items():
        if not section in ini.sections():
            ini.add_section(section)
        for key, value in contents.items():
            ini.set(section, key, str(value))
    with ini_path.open('w') as f:
        ini.write(f)
