# Supplementary material for: Ecological momentary assessment of mind-wandering: meta-analysis and systematic review
Source: Sci Rep. 2023 Feb 18;13:2873. doi: 10.1038/s41598-023-29854-9 (PMC9938857; doi:10.1038/s41598-023-29854-9)
Supplement: Supplementary file 1 — Supplementary Information 1. [file 41598_2023_29854_MOESM1_ESM.zip › opened_code-data/src/tool/stat.py]

import numpy as np
import pandas as pd
from scipy.stats import gaussian_kde


def scale(vec, mini, maxi):
    vec = np.array(vec)
    vec_ = vec[~np.isnan(vec)]
    std = (vec - vec_.min()) / (vec_.max() - vec_.min())
    return std * (maxi - mini) + mini


def calc_kdemode(vec):
    if isinstance(vec, pd.Series):
        vec = vec.copy()
    if isinstance(vec, np.ndarray) or isinstance(vec, list):
        vec = pd.Series(vec)
    vec = vec.dropna()
    heights = gaussian_kde(vec).pdf(vec)
    return vec[np.argmax(heights)]
